# Supplementary material for: Exploring Compassion towards Laboratory Animals in UK- and China-Based Undergraduate Biomedical Sciences Students
Source: Animals (Basel). 2023 Nov 20;13(22):3584. doi: 10.3390/ani13223584 (PMC10668705; doi:10.3390/ani13223584)
Supplement: Supplementary file 1 [file animals-13-03584-s001.zip]

Archive with 1 entries (1 files):
- animals-2688663-supplementary.pdf
